# Supplementary material for: Tae-miR397 Negatively Regulates Wheat Resistance to Blumeria graminis
Source: Plants (Basel). 2023 Aug 29;12(17):3096. doi: 10.3390/plants12173096 (PMC10489981; doi:10.3390/plants12173096)
Supplement: Supplementary file 1 [file plants-12-03096-s001.zip]

Archive with 1 entries (1 files):
- plants-2553364-supplementary.pdf
